# Supplementary material for: Efficacy and Safety of Nasal Immunisation with Somatostatin DNA Vaccine for Growth Promotion in Fattening Pigs
Source: Animals (Basel). 2022 Nov 8;12(22):3072. doi: 10.3390/ani12223072 (PMC9686601; doi:10.3390/ani12223072)
Supplement: Supplementary file 1 [file animals-12-03072-s001.zip]

Archive with 1 entries (1 files):
- animals-1901571-supplementary.pdf
